# Supplementary material for: Enhancer-Trap Flippase Lines for Clonal Analysis in the Drosophila Ovary
Source: G3 (Bethesda). 2014 Jul 14;4(9):1693–9. doi: 10.1534/g3.114.010710 (PMC4169162; doi:10.1534/g3.114.010710)
Supplement: Supporting Information [file supp_g3.114.010710_TableS1.xlsx]

## Sheet: Sheet1
Table S1
Only clones in the germarium or the first follicle downstream from the germarium were included in the "D2-3 Marked" and "D7 Marked" counts.
The Phenotype and Comments columns provide additional information about the lines that we noticed during the screen. They are not meant to be a complete description of the line.
Line	Flp Reporter	D2-3 Marked	Total Scored	D7 Marked	Total Scored	Cap/Terminal Filament	Escort	Follicle D2-3	FSC + clones D7	Germline	Phenotype	Comments
10	LacZ	0	-	0	-	no	no	no	no	no	Elongated stalks at D7
22	LacZ	28	96	7	47	yes	yes	no	no	yes		Very few escort cell clones observed at D7
29	LacZ	0	-	0	-	no	no	no	no	no
30	LacZ	0	-	1	-	no	yes	no	no	no
41	LacZ	33	99	39	102	yes	yes	yes	no	yes		High frequency of germ cell clones; only 1 germarium with a follicle cell clone and 1 germarium with a terminal filament clone (both at D3)
49	LacZ	7	107	15	108	yes	yes	yes	no	no		Only 1 germarium with a follicle cell clone (D3)
57	Gal4	53	111	10	55	yes	yes	yes	no	N/A		High frequency of escort and follicle cell clones at D2-3, but few escort cell clones observed at D7
65	LacZ	28	86	9	58	yes	yes	yes	yes	yes
68	LacZ	0	-	0	-	no	no	no	no	no
70	LacZ	1	-	5	100	no	no	no	no	yes
94	LacZ	0	-	0	-	no	no	no	no	no
96	LacZ	0	-	0	-	no	no	no	no	no
100	LacZ	17	100	22	78	yes	yes	yes	no	no	Few mid-stage follicles at D7
105	LacZ	19	40	4	11	yes	yes	yes	yes	no
106	LacZ	61	117	24	100	yes	yes	yes	yes	yes		High frequency of cap and/or terminal filament cell clones at D3; Fewer cap and terminal filament clones but more FSC clones at D7. Also, high frequency of muscle sheath clones at D3, but none at D7
108	LacZ	41	62	14	85	yes	yes	yes	yes	no		Although most lines produced small escort cell clones at a low frequency, this line had a particularly low frequency of escort cell clones D3, despite having a high frequency of clones overall. Many germaria had large follicle and/or FSC clones.
109	LacZ	50	110	57	136	yes	yes	yes	yes	yes		Germ cell clones observed only at D7; high frequency of germaria with clones in general
150	LacZ	0	-	0	-	no	no	no	no	no		No clones in germaria, but some germ cell clones present downstream at D3
152	LacZ	0	-	0	-	no	no	no	no	no
153	LacZ	38	71	26	84	yes	yes	yes	yes	no		A high frequency of small escort cell clones
156	LacZ	6	111	48	108	yes	yes	no	yes	yes		At D2, 1 germarium with a small escort cell clone, 1 germarium with a cap/terminal filament cell clone, and 3 germaria with germ cell clones
159	LacZ	0	-	0	-	no	no	no	no	no
162	LacZ	0	-	0	-	no	no	no	no	no
163	LacZ	24	180	9	48	yes	yes	yes	yes	no		At D7, only 2 germaria had FSC clones. All other clones were small escort or cap/terminal filament cell clones.
164	LacZ	36	125	31	49	yes	yes	yes	yes	yes		"All or none" labeling pattern in which most or all cells were part of a clone in some germaria but there were no clones in other germaria.
165	LacZ	5	120	55	92	yes	no	no	no	no		Cap/terminal filament cell clones only
168	LacZ	43	71	17	48	yes	yes	yes	yes	yes		Many germaria with germ cell clones but no somatic cell clones. At D2 only germaria had a follicle cell clone, 1 had a cap/terminal filament cell clone, and 1 with 4 escorts); at D7 only 1 with follicle cells, and 1 with low escort)
170	Gal4	71	131	27	35	yes	yes	yes	yes	N/A
173	Gal4	7	75	3	40	yes	yes	no	no	N/A
174	Gal4	0	-	0	-	no	no	no	no	N/A
176	Gal4	49	101	25	49	yes	yes	yes	yes	N/A		Most clones were small escort cell clones
177	LacZ	7	71	6	97	no	yes	yes	yes	no		Only one germarium observed with a FSC clone
178	LacZ	0	-	0	-	no	no	no	no	no
180	LacZ	29	114	3	-	yes	yes	yes	yes	yes		At D3, there was an "all or none" pattern (see comments for Line 30) but no clones were observed at D7 (!). D7 was repeated and still only 3 germaria had clones, 2 had small escort cell clones and 1 had and FSC clone.
181	LacZ	52	108	94	143	yes	yes	yes	yes	no		At D2, there was an "all or none" pattern (see comments for Line 30) but usually only about half of the follicle cells were part of the clone in each germarium. At D7 many different cells were part of clones, including muscle sheath cells
182	LacZ	1	-	0	-	no	no	yes	no	no		At D2, 1 germarium had follicle cell clones and 1 had escort cell clones. At D7, there were only muscle sheath cell clones.
184	LacZ	36	140	4	38	yes	yes	yes	no	yes		At D3, many germaria had clones in the cap/terminal filament cells. Some had small escort cell clones that looked like they were surrounding single cyst and very few germaria had large escort cell clones. No germ cell clones at D3 and only a few at D7.
186	Gal4	0	-	0	-	no	no	no	no	N/A
189	Gal4	17	45	20	46	no	yes	yes	no	N/A		Clones in escort cells and/or muscle sheath surrounding the germarium and in follicle cells outside of the germarium.
190	Gal4	0	-	2	-	no	yes	no	no	N/A		Escort cell clones were near anterior of the germarium so could have actually been cap/terminal filament cell clones
191	Gal4	53	136	17	71	no	yes	yes	yes	N/A
194	Gal4	0	59	9	61	no	yes	no	yes	N/A		Only one germarium at D7 with an FSC clone
216	Gal4	2	-	0	-	no	yes	no	no	N/A
356	Gal4	13	105	0	-	no	yes	yes	no	N/A
1003A	Gal4	0	-	0	-	no	no	no	no	N/A
1012A	Gal4	8	82	0	-	no	yes	yes	no	N/A		Only one germarium with a follicle cell clone at D3
1117A	Gal4	1	-	4	117	yes	yes	no	no	N/A		Some follicle cell clones outside the germarium at D3
1143A	Gal4	89	113	113	130	yes	yes	yes	yes	N/A		Many germaria with clones at D7. Approximately 53 had small escort cell clones, 41 had large escort cell clones, and 15 had FSC clones. Cross was repeated and we did not observe any cap or filament cell clones in the repeat.
117B	LacZ	0	-	0	-	no	no	no	no	no
187A	Gal4	22	59	17	63	no	yes	yes	no	N/A
196A	Gal4	31	58	17	106	no	yes	no	yes	N/A		No follicle cell clones at D3; At D7, most clones were follicle cell clones but some clones may have been missed due to fading of the slide
196B	Gal4	12	107	10	110	yes	yes	yes	yes	N/A		Clone frequency at D7 may be an underestimate due to fading of the slide
197A	Gal4	0	-	0	-	no	no	no	no	N/A
197B	Gal4	0	-	0	-	no	no	no	no	N/A
198B	Gal4	24	49	12	58	no	yes	yes	yes	N/A
200C	Gal4	31	46	19	42	yes	yes	yes	yes	N/A
202A	Gal4	4	44	4	82	yes	yes	no	no	N/A
203A	Gal4	30	62	22	71	no	yes	yes	yes	N/A
203B	Gal4	0	-	0	-	no	no	no	no	N/A
203C/172A	Gal4	24	65	26	93	yes	yes	no	yes	N/A
205A	Gal4	0	-	0	-	no	no	no	no	N/A
206A	Gal4	35	81	30	82	yes	yes	yes	yes	N/A		The frequency of follicle and large escort cell clones increased from D3 to D7
207A	Gal4	0	-	0	-	no	no	no	no	N/A
207B	Gal4	0	-	3	-	yes	yes	no	no	N/A
209B	Gal4	0	-	0	-	no	no	no	no	N/A
209C	Gal4	0	-	0	-	no	no	no	no	N/A
210A	Gal4	0	-	0	-	no	no	no	no	N/A
213A	Gal4	0	-	0	-	no	no	no	no	N/A
215A	Gal4	38	83	20	75	no	yes	yes	yes	N/A		At D7, only 2 germaria had FSC clones
217A	Gal4	60	130	10	60	no	yes	yes	yes	N/A		Most clones were small escort cell clones. Some of these clones may have been muscle sheath cell clones.
218A	Gal4	0	-	8	40	no	yes	no	no	N/A		Some germaria seemed to have visible germ cell clones even though clones were labeled with Gal4/UAS-GFP not LacZ
219A	Gal4	36	90	27	87	yes	yes	yes	yes	N/A
220A	Gal4	0	-	0	-	no	no	no	no	N/A
222A	Gal4	22	147	3	56	no	yes	yes	yes	N/A		Most clones were small escort cell clones. At D3, only 1 germarium had a follicle cell clone and 1 germarium had a large escort cell clone
222B	Gal4	0	-	0	-	no	no	no	no	N/A
223A	Gal4	0	-	0	-	no	no	no	no	N/A
224A	Gal4	24	92	31	111	yes	yes	yes	yes	N/A
226B	Gal4	0	-	1	-	no	yes	no	no	N/A
228A	Gal4	69	105	89	127	yes	yes	yes	no	N/A		At D3, there was a high frequency of germaria with an "all or none" pattern (see comments for Line 30) and some ovarioles had stretch cell clones. At D7, there was a large reduction in follicle cell and escort cell clones. Most clones were small escort cell clones.
228B	Gal4	6	91	10	139	no	yes	yes	no	N/A		At D3, only follicle cell clones present. At D7, escort cell clones were present too.
230A	Gal4	2	-	3	60	no	no	no	no	N/A		No clones in the germarium at D3 or D7, but clones were present downstream at both time points
230B	Gal4	0	-	0	-	no	no	no	no	N/A
230C	Gal4	4	89	13	74	yes	yes	no	yes	N/A
231A	Gal4	0	-	0	-	no	no	no	no	N/A
231B	Gal4	0	-	0	-	no	no	no	no	N/A
232A	Gal4	0	-	1	-	yes	no	no	no	N/A
232B	Gal4	50	64	42	93	yes	yes	yes	yes	N/A		We noticed polar/stalk cell clones outside the germarium and follicle cell clones (without the FSC) in the posterior of the germarium.
233A	Gal4	1	-	0	-	no	yes	no	no	N/A		Some escort cell clones may be muscle sheath cell clones
234B	Gal4	0	-	0	-	no	no	no	no	N/A
234C	Gal4	11	77	3	108	yes	yes	no	no	N/A		At D3, only cap/terminal filament cell clones. At D7, we observed 3 germaria with escort cell clones and no germaria with cap/terminal filament cell clones.
235A	Gal4	17	94	0	-	no	yes	yes	no	N/A
236A	Gal4	15	87	1	-	no	yes	yes	no	N/A		At D7, some of the escort cell clones may be muscle sheath cell clones
237B	Gal4	33	79	82	139	yes	yes	yes	yes	N/A		Relative to other lines with cap/terminal filament cell clones, this line has a high frequency of cap/terminal filament cell clones. Many other types of clones are present, too, however.
238A	Gal4	40	104	28	116	no	yes	yes	yes	N/A		At D7, most clones are small escort cell clones.
239A	Gal4	0	-	0	-	no	no	no	no	N/A
240A	Gal4	0	-	0	-	no	no	no	no	N/A
241B	Gal4	0	-	0	-	no	no	no	no	N/A
241C	Gal4	18	102	18	100	no	yes	yes	yes	N/A		At D2, only one germarium with a follicle cell clone. At D7, some germaria with small escort cell clones and 3 or 4 germaria with FSC clones.
244A	Gal4	0	-	0	-	no	no	no	no	N/A
244B	Gal4	0	-	0	-	no	no	no	no	N/A
245A	Gal4	16	61	30	114	yes	yes	no	yes	N/A
247A	Gal4	38	89	24	86	yes	yes	yes	yes	N/A		At D7, most clones were escort cell clones; only one germarium with an FSC clone
247B	Gal4	4	62	3	58	no	yes	no	no	N/A
251A	Gal4	7	55	5	97	no	yes	yes	no	N/A		Small escort cell clones were only observed at D7.
252A	Gal4	1	-	19	116	yes	yes	no	yes	N/A		Muscle sheath cell clones present at D2. At D7, mostly escort cell clones in the anterior of the germarium; one germarium had an FSC clone
254A	Gal4	35	81	22	79	yes	yes	yes	no	N/A		Most clones were small escort cell clones, especially at D7.
255A	Gal4	7	50	1	-	yes	yes	yes	no	N/A		Only one germarium with a cap/terminal filament clone at D7
256A	Gal4	22	85	32	127	no	yes	yes	yes	N/A		At D2, most clones were small escort cell clones. One germarium had a large escort cell clone and one had a follicle cell clone
257A	Gal4	0	-	0	-	no	no	no	no	N/A
258A	Gal4	0	-	12	60	no	yes	no	yes	N/A		Muscle sheath clones present at D7
259B	Gal4	0	-	1	-	no	yes	no	no	N/A
259C	Gal4	0	-	0	-	no	no	no	no	N/A
260A	Gal4	38	133	52	109	no	yes	yes	yes	N/A
261A	Gal4	46	130	37	104	no	yes	yes	yes	N/A
261B	Gal4	0	-	0	-	no	no	no	no	N/A
264A	Gal4	0	-	0	-	no	no	no	no	N/A
266A	Gal4	5	131	3	-	no	yes	no	yes	N/A		At D2, all clones were small escort cell clones but at D7, all clones were FSC clones!
267A	Gal4	0	-	22	69	no	yes	no	yes	N/A
270A	Gal4	38	74	0	-	no	yes	yes	no	N/A
276A	Gal4	0	-	6	57	yes	yes	no	no	N/A
276B	Gal4	9	53	14	77	no	yes	no	no	N/A		Germ cells occassionally seemed to be labeled even though the UAS-GFP reporter was used.
277A	Gal4	0	-	14	89	no	yes	no	yes	N/A
277B	Gal4	0	-	0	-	no	no	no	no	N/A
278C	Gal4	38	134	31	119	no	yes	no	no	N/A		At D7, most clones were escort cell clones in the anterior of the germarium.
279A	Gal4	44	84	70	161	yes	yes	yes	yes	N/A		At D2, most clones were small escort cell clones. At D7, many germaria had follicle cell clones in Region 2b.
279B	Gal4	16	71	0	-	no	yes	yes	no	N/A		At D2, only one germarium had a follicle cell clone.
281B	Gal4	6	98	0	-	no	yes	yes	no	N/A
284B	Gal4	39	130	58	124	yes	yes	yes	yes	N/A		At D3, most clones were either small escort cell clones or follicle cell clones.
286A	Gal4	0	-	2	-	no	yes	no	yes	N/A
288A	Gal4	6	99	1	-	yes	yes	yes	no	N/A
289A	Gal4	0	-	0	-	no	no	no	no	N/A
295A	Gal4	13	76	21	114	no	yes	yes	yes	N/A		At D3, many cells labeled in germaria with clones (both large escort cell clones and large follicle cell clones). At D7, most clones were small escort cell clones and only 1 or 2 germaria had FSC clones.
296A	Gal4	65	110	15	112	no	yes	yes	yes	N/A		At D7, follicle cell clones in Region 2b.
298B	Gal4	27	113	8	131	no	yes	no	yes	N/A		At D2, small escort cell clones. At D7, follicle cell clones in Region 2b.
299A	Gal4	39	138	35	106	yes	yes	yes	yes	N/A		At D2, most clones are escort cell clones in the anterior of the germarium and cap/terminal filament cell clones. At D7, most clones are follicle cell clones.
300C	Gal4	25	90	1	-	no	yes	yes	yes	N/A
303A	Gal4	49	120	22	136	yes	yes	yes	yes	N/A		At D3, many cells labeled in germaria with clones (both large escort cell clones and large follicle cell clones). At D7, most clones were small escort cell or follicle cell clones. Stretch cell clones in stage 10 follicles.
304A	Gal4	19	86	0	-	no	yes	yes	no	N/A
308A	Gal4	0	-	2	-	no	yes	no	no	N/A
311B	Gal4	0	-	1	-	no	yes	no	no	N/A
314A	Gal4	0	-	0	-	no	no	no	no	N/A
314B	Gal4	5	32	68	158	no	yes	yes	yes	N/A		Many more clones at D7 compared to D2.
316A	Gal4	0	-	0	-	no	no	no	no	N/A
317A	Gal4	19	70	10	43	yes	yes	yes	yes	N/A		At D2, all escort cell clones were small.
317B	Gal4	0	-	0	-	no	no	no	no	N/A
319A	Gal4	41	112	49	132	yes	yes	yes	yes	N/A
319B	Gal4	27	114	10	91	no	yes	yes	no	N/A		At D2, only 2 germaria had follicle cell clones. At D7, no follicle cell clones were present.
323B	Gal4	0	-	1	-	yes	no	no	no	N/A
324A	Gal4	59	122	77	97	yes	yes	yes	yes	N/A		At D7, follicle cell clones present in 2b and polar cell clones present outside the germarium.
326A	Gal4	2	88	4	93	yes	yes	no	no	N/A
327B	Gal4	0	-	0	-	no	no	no	no	N/A
333B	Gal4	86	128	11	149	yes	yes	yes	yes	N/A		High frequency of clones at D2 and D7 and all clone types were present.
333C	Gal4	5	120	8	105	no	yes	yes	yes	N/A
334A	Gal4	38	112	14	86	yes	yes	no	yes	N/A		At D3, most clones were small escort cell clones. At D7 clones were small escort cell clones and 2 germaria had FSC clones.
336A	Gal4	0	-	0	-	no	no	no	no	N/A
337B	Gal4	5	96	16	130	no	yes	yes	yes	N/A		Large escort cell clones only present at D2.
338A	Gal4	15	125	23	138	no	yes	yes	yes	N/A		At D2, high frequency of follicle cell clones. Large escort cell clones only present at D7.
340A	Gal4	23	145	10	166	no	yes	yes	yes	N/A
341B	Gal4	5	101	6	119	yes	yes	yes	yes	N/A		At D7, escort cell clones present in the posterior of the germarium.
341F	Gal4	3	-	6	91	no	yes	yes	yes	N/A
342A	Gal4	0	-	0	-	no	no	no	no	N/A
344A	Gal4	0	-	0	-	no	no	no	no	N/A
348A	Gal4	43	103	13	129	yes	yes	yes	yes	N/A		At D2, large escort cell clones and many small follicle cell clones in the germarium and in downstream follicles. At D7, FSC clones present.
348B	Gal4	0	-	0	-	no	no	no	no	N/A
348C	Gal4	0	-	0	-	no	no	no	no	N/A
349C	Gal4	6	78	17	104	no	yes	yes	no	N/A		At D2, only 1 germarium with a large escort cell clone. At D7, most clones were small escort cell clones near the anterior of the germarium.
350A	Gal4	10	63	30	130	yes	yes	yes	no	N/A
353B	Gal4	0	-	2	-	no	yes	no	no	N/A
354A	Gal4	0	-	0	-	no	no	no	no	N/A
355B	Gal4	0	-	2	-	no	yes	no	yes	N/A
357A	Gal4	50	157	26	105	yes	yes	yes	yes	N/A	Malformed stalks
358A	Gal4	0	-	2	-	no	yes	no	no	N/A
359A	Gal4	0	-	0	-	no	no	no	no	N/A
361B	Gal4	17	151	9	125	no	yes	yes	yes	N/A
363A	Gal4	0	-	0	-	no	no	no	no	N/A
366A	Gal4	0	-	0	-	no	no	no	no	N/A
380C	Gal4	54	128	26	71	yes	yes	yes	yes	N/A		At D2, high frequency of large escort cell clones and follicle cell clones.
381A	Gal4	67	132	29	89	yes	yes	yes	yes	N/A		At D2, all germaria had escort cell clones and some had follicle cell clones as well. At D7, some germaria did not have clones.
392A	Gal4	22	87	22	69	yes	yes	yes	yes	N/A		At D3, most clones were small escort cell clones. Only 2 germaria had follicle cell clones.
398A	Gal4	57	95	58	85	no	yes	yes	no	N/A		At D3 and D7, there were polar cell clones and follicle cell clones were present in the posterior of the germarium.
398B	Gal4	0	-	0	-	no	no	no	no	N/A
432A	Gal4	0	-	0	-	no	no	no	no	N/A
433B	Gal4	0	-	0	-	no	no	no	no	N/A
453A	Gal4	23	98	24	88	no	yes	yes	no	N/A
467A	Gal4	13	110	6	41	no	yes	no	no	N/A
500A	Gal4	89	140	45	94	yes	yes	yes	yes	N/A
500B	Gal4	83	129	45	94	yes	yes	yes	yes	N/A		At D3, many cells labeled in germaria with clones (both large escort cell clones and large follicle cell clones). At D7, most clones were small escort cell or follicle cell clones.
505A	Gal4	87	135	46	128	no	yes	yes	yes	N/A		At D3, many small escort cell clones. At D7, many follicle cell clones.
523A	Gal4	29	94	36	130	yes	yes	yes	yes	N/A		At D3 and D7, many small escort cell clones.
528A	Gal4	32	102	14	88	yes	yes	yes	no	N/A		More cap/terminal filament cell clones at D3 than in many other lines.
531A	Gal4	23	95	28	87	yes	yes	yes	yes	N/A	Breaks in FasIII staining suggest a follicle cell defect	At D3, most clones were small escort cell clones. At D7, many germaria had large escort cell clones and half to all follicle cells labeled (1 or 2 FSC clones).
532A	Gal4	0	-	0	-	no	no	no	no	N/A
532D	Gal4	22	81	12	98	yes	yes	yes	no	N/A		At D3, most clones were small escort cell clones. At D7, only escort cell clones were present.
535A	Gal4	0	-	0	-	no	no	no	no	N/A
547C	Gal4	2	70	14	91	yes	yes	no	yes	N/A		At D3, only escort cell clones were present.
608A	Gal4	0	-	0	-	no	no	no	no	N/A
671A	Gal4	0	-	0	-	no	no	no	no	N/A	Elongated stalks
688A	Gal4	ALL	-	ALL	-	yes	yes	yes	yes	N/A		At D3 and D7, all germaria had clones. Most clones were large escort cell clones.
757A	Gal4	47	107	54	112	yes	yes	no	yes	N/A	Stalk cell phenotype?	Only small escort cell clones at D3.
820A	Gal4	2	-	33	68	no	yes	yes	no	N/A		Most clones were polar and/or stalk cell clones. At D7, some germaria had follicle cell clones in Region 2b.
881A	Gal4	1	-	2	-	yes	yes	no	no	N/A		At D3, only one germarium had a cap/terminal filament cell clone.
